# Supplementary material for: Using Klebsiella sp. and Pseudomonas sp. to Study the Mechanism of Improving Maize Seedling Growth Under Saline Stress
Source: Plants (Basel). 2025 Feb 2;14(3):436. doi: 10.3390/plants14030436 (PMC11820787; doi:10.3390/plants14030436)
Supplement: Supplementary file 1 [file plants-14-00436-s001.zip]

Archive with 1 entries (1 files):
- plants-3289816-supplementary.pdf
